# Supplementary material for: 3D Segmentation of Perivascular Spaces on T1-Weighted 3 Tesla MR Images With a Convolutional Autoencoder and a U-Shaped Neural Network
Source: Front Neuroinform. 2021 Jun 18;15:641600. doi: 10.3389/fninf.2021.641600 (PMC8273917; doi:10.3389/fninf.2021.641600)
Supplement: Supplementary file 1 [file Table_1.XLSX]

## Sheet: TPR_DWM
PredMap-Thr	f0	f1	f2	f3	f4	f5	f6	f7	f8	f9	f10	f11	f12	f13	f14	f15
0.1	0.80241	0.824994	0.829294	0.84089	0.854278	0.879972	0.895602	0.905261	0.906328	0.92772	0.937065	0.967114	0.968309	0.964139	0.987375	0.98496
0.2	0.75956	0.784512	0.787912	0.796611	0.814114	0.843379	0.863441	0.879571	0.878834	0.895558	0.923236	0.952838	0.952035	0.942534	0.958406	0.979278
0.3	0.741812	0.765922	0.768731	0.776004	0.792984	0.820992	0.839901	0.85809	0.856139	0.871967	0.898712	0.934106	0.931574	0.919989	0.948828	0.969568
0.4	0.709877	0.733991	0.73665	0.743819	0.763094	0.793894	0.823221	0.839105	0.831624	0.828134	0.887357	0.920003	0.919229	0.908917	0.9406	0.959597
0.5	0.679666	0.704826	0.709656	0.7191	0.738194	0.764015	0.798188	0.824741	0.812362	0.805229	0.851924	0.880384	0.879384	0.870509	0.829489	0.959597
0.6	0.66369	0.688074	0.694013	0.701925	0.722341	0.755311	0.79141	0.817173	0.803471	0.802324	0.850733	0.878903	0.877797	0.870509	0.829489	0.959597
0.7	0.627639	0.651044	0.663973	0.679682	0.69819	0.726925	0.770982	0.793255	0.773876	0.790381	0.837872	0.865849	0.862838	0.865326	0.823741	0.952339
0.8	0.580385	0.602386	0.61352	0.635003	0.653588	0.681087	0.724009	0.751768	0.734998	0.757653	0.805777	0.83866	0.854709	0.856671	0.817994	0.947437
0.9	0.538526	0.559918	0.571364	0.592812	0.609403	0.638191	0.67433	0.705451	0.701293	0.72395	0.767105	0.792441	0.809798	0.799994	0.761538	0.923865

## Sheet: PPV_DWM
PredMap-Thr	f0	f1	f2	f3	f4	f5	f6	f7	f8	f9	f10	f11	f12	f13	f14	f15
0.1	0.37	0.47	0.57	0.62	0.68	0.73	0.77	0.8	0.82	0.85	0.87	0.91	0.93	0.93	0.92	0.92
0.2	0.46	0.56	0.65	0.71	0.77	0.82	0.84	0.87	0.88	0.9	0.93	0.94	0.94	0.94	0.95	0.98
0.3	0.52	0.63	0.71	0.77	0.82	0.85	0.85	0.89	0.89	0.93	0.95	0.94	0.94	0.97	0.99	1
0.4	0.57	0.68	0.76	0.8	0.84	0.86	0.87	0.89	0.92	0.94	0.94	0.99	0.99	1	1	1
0.5	0.61	0.72	0.79	0.81	0.85	0.87	0.87	0.93	0.97	0.96	0.96	1	1	1	1	1
0.6	0.65	0.76	0.81	0.84	0.87	0.9	0.94	0.99	0.99	1	1	1	1	1	1	1
0.7	0.68	0.77	0.82	0.88	0.92	0.93	0.97	0.99	1	1	1	1	1	1	1	1
0.8	0.74	0.82	0.89	0.94	0.98	0.99	0.99	1	1	1	1	1	1	1	1	1
0.9	0.75	0.86	0.93	0.96	0.99	0.99	1	1	1	1	1	1	1	1	1	1

## Sheet: DICE_DWM
PredMap-Thr	f0	f1	f2	f3	f4	f5	f6	f7	f8	f9	f10	f11	f12	f13	f14	f15
0.1	0.503972	0.602522	0.675605	0.715706	0.755156	0.798304	0.829478	0.849981	0.861398	0.889467	0.904216	0.938559	0.947608	0.945506	0.951604	0.949168
0.2	0.570754	0.654779	0.715222	0.749809	0.793828	0.830754	0.849427	0.877185	0.881527	0.896973	0.92553	0.948413	0.94472	0.938772	0.955405	0.977859
0.3	0.608905	0.692821	0.738559	0.773903	0.805243	0.833572	0.844389	0.872374	0.873872	0.900264	0.921393	0.935375	0.935939	0.942042	0.967091	0.983032
0.4	0.6309	0.704587	0.746883	0.768965	0.798175	0.825901	0.845586	0.863648	0.875092	0.881029	0.913433	0.952649	0.955569	0.950988	0.967965	0.977807
0.5	0.640906	0.709945	0.745741	0.760952	0.790996	0.813947	0.832939	0.875929	0.882182	0.87705	0.904918	0.934853	0.935822	0.930772	0.906798	0.979382
0.6	0.658061	0.723235	0.748504	0.763124	0.78888	0.822396	0.858788	0.894096	0.887339	0.88905	0.918456	0.935549	0.934922	0.930772	0.906798	0.979382
0.7	0.654023	0.706603	0.735551	0.767324	0.794151	0.814906	0.859573	0.881656	0.872159	0.882522	0.911785	0.928102	0.926369	0.927801	0.903353	0.975588
0.8	0.651687	0.694498	0.726733	0.759124	0.784646	0.807145	0.836305	0.857939	0.847261	0.862119	0.892443	0.912252	0.921664	0.922803	0.899887	0.973009
0.9	0.628505	0.679038	0.709015	0.733721	0.75302	0.777547	0.804741	0.826921	0.824424	0.839874	0.868206	0.884203	0.894904	0.888885	0.864629	0.960426

## Sheet: TPR_BG
PredMap-Thr	f0	f1	f2	f3	f4	f5	f6	f7	f8	f9	f10	f11	f12	f13	f14	f15
0.1	0.794426	0.835752	0.82452	0.829246	0.867262	0.895714	0.913333	0.946667	0.946667	0.946667	0.943333	0.943333	0.938333	0.938333	0.933333	0.95
0.2	0.765954	0.81353	0.802298	0.804246	0.83631	0.879048	0.896667	0.926667	0.926667	0.926667	0.923333	0.923333	0.913333	0.913333	0.908333	0.95
0.3	0.723891	0.778059	0.782096	0.780635	0.82381	0.879048	0.896667	0.926667	0.926667	0.926667	0.923333	0.923333	0.913333	0.913333	0.908333	0.95
0.4	0.707657	0.761393	0.757096	0.755635	0.790476	0.879048	0.896667	0.926667	0.926667	0.926667	0.923333	0.923333	0.913333	0.913333	0.908333	0.95
0.5	0.668768	0.722504	0.714874	0.705635	0.75119	0.859048	0.871667	0.893333	0.926667	0.926667	0.923333	0.923333	0.913333	0.913333	0.908333	0.95
0.6	0.639601	0.693337	0.685707	0.671349	0.716905	0.817381	0.83	0.851667	0.885	0.91	0.906667	0.906667	0.896667	0.896667	0.891667	0.933333
0.7	0.594363	0.643594	0.650859	0.629127	0.684405	0.800714	0.813333	0.835	0.868333	0.893333	0.89	0.89	0.876667	0.876667	0.871667	0.908333
0.8	0.581863	0.631094	0.638359	0.629127	0.684405	0.800714	0.813333	0.835	0.868333	0.893333	0.89	0.89	0.876667	0.876667	0.871667	0.908333
0.9	0.521618	0.571265	0.592399	0.605516	0.657619	0.764048	0.771667	0.818333	0.851667	0.876667	0.873333	0.873333	0.876667	0.876667	0.871667	0.908333

## Sheet: PPV_BG
PredMap-Thr	f0	f1	f2	f3	f4	f5	f6	f7	f8	f9	f10	f11	f12	f13	f14	f15
0.1	0.604935	0.751721	0.836111	0.856587	0.895873	0.929206	0.924206	0.924206	0.946429	0.95	0.946667	0.98	1	1	1	1
0.2	0.682131	0.818636	0.864881	0.916111	0.952778	0.9625	0.975	0.975	0.975	0.975	1	1	1	1	1	1
0.3	0.703132	0.860556	0.906944	0.9425	0.9625	0.975	0.975	0.966667	0.966667	0.966667	1	1	1	1	1	1
0.4	0.763373	0.884603	0.941667	0.95	0.95	0.975	0.975	0.966667	1	1	1	1	1	1	1	1
0.5	0.752955	0.887778	0.929167	0.960714	1	1	1	1	1	1	1	1	1	1	1	1
0.6	0.790675	0.882817	0.953214	0.983333	1	1	1	1	1	1	1	1	1	1	1	1
0.7	0.812579	0.920476	0.983333	0.983333	1	1	1	1	1	1	1	1	1	1	1	1
0.8	0.890317	0.937143	1	1	1	1	1	1	1	1	1	1	1	1	1	1
0.9	0.857579	0.941667	1	1	1	1	1	1	1	1	1	1	1	1	1	1

## Sheet: DICE_BG
PredMap-Thr	f0	f1	f2	f3	f4	f5	f6	f7	f8	f9	f10	f11	f12	f13	f14	f15
0.1	0.686851	0.791512	0.830275	0.842695	0.881335	0.912153	0.918738	0.935302	0.946548	0.94833	0.944997	0.961317	0.968186	0.968186	0.965517	0.974359
0.2	0.721616	0.816075	0.832415	0.856542	0.890753	0.918883	0.934194	0.950219	0.950219	0.950219	0.960139	0.960139	0.954704	0.954704	0.951965	0.974359
0.3	0.71336	0.817231	0.839906	0.853965	0.887771	0.924541	0.934194	0.946244	0.946244	0.946244	0.960139	0.960139	0.954704	0.954704	0.951965	0.974359
0.4	0.73446	0.818387	0.839355	0.841743	0.862927	0.924541	0.934194	0.946244	0.961938	0.961938	0.960139	0.960139	0.954704	0.954704	0.951965	0.974359
0.5	0.708369	0.796659	0.808054	0.813651	0.85792	0.92418	0.931434	0.943662	0.961938	0.961938	0.960139	0.960139	0.954704	0.954704	0.951965	0.974359
0.6	0.707159	0.776688	0.797629	0.79793	0.835113	0.899515	0.907104	0.919892	0.938992	0.95288	0.951049	0.951049	0.945518	0.945518	0.942731	0.965517
0.7	0.686549	0.757527	0.783275	0.767326	0.812637	0.88933	0.897059	0.910082	0.929527	0.943662	0.941799	0.941799	0.934281	0.934281	0.931434	0.951965
0.8	0.703776	0.754255	0.779266	0.772349	0.812637	0.88933	0.897059	0.910082	0.929527	0.943662	0.941799	0.941799	0.934281	0.934281	0.931434	0.951965
0.9	0.64868	0.711124	0.744033	0.754294	0.79345	0.866244	0.871119	0.900092	0.919892	0.934281	0.932384	0.932384	0.934281	0.934281	0.931434	0.951965
